# Supplementary material for: Production of the antidepressant orcinol glucoside in Yarrowia lipolytica with yields over 6,400-fold higher than plant extraction
Source: PLoS Biol. 2023 Jun 6;21(6):e3002131. doi: 10.1371/journal.pbio.3002131 (PMC10243626; doi:10.1371/journal.pbio.3002131)
Supplement: S1 Table — (XLS) [file pbio.3002131.s016.xls]

## Sheet: Sheet1
S1 Table. Primers used in this study.
Primers	Primer Sequence (5’ to 3’)
YL-pTEF1-5F	AGAGACCGGGTTGGCGGC
YL-pTEF1-3R	TTTTGAATGATTCTTATACTCAGAAG
YL-pGPD1-5F	GACGCAGTAGGATGTCCTGCAC
YL-pGPD1-3R	GTTGATGTGTGTTTAATTCAAGAATGAAT
YL-tPEX20-5F	AAGTGTGGATGGGGAAGTGAG
YL-tPEX20-3R	ACGCAACTAACATGAATGAATACG
YL-tLIP2-5F	CTTCTGTTCGGAATCAACCT
YL-tLIP2-3R	CAGATGCATTCTTGGGCGGTCTA
pgRNA-ZHONG-5F	GAGCCCCACACGTTTCGGTGAGTATG
pgRNA-ZHONG-3R	CATACTCACCGAAACGTGTGGGGCTC
G1-5F	TCCTAGCCAGAACAACCTTCGTTTTAGAGCTAGAAATAGCA
G1-3R	GAAGGTTGTTCTGGCTAGGATAACCAACCTGCGCCGACCC
G2-5F	GCTCATCGGAAAGAACTCCTGTTTTAGAGCTAGAAATAGCA
G2-3R	AGGAGTTCTTTCCGATGAGCTAACCAACCTGCGCCGACCC
G3-5F	AATAGTGCTATGGCTTTGGGGTTTTAGAGCTAGAAATAGCA
G3-3R	CCCAAAGCCATAGCACTATTTAACCAACCTGCGCCGACCCG
G4-5F	GCAGACGCAGACGGAGACTGGTTTTAGAGCTAGAAATAGCA
G4-3R	CAGTCTCCGTCTGCGTCTGCTAACCAACCTGCGCCGACCCG
G5-5F	ACAAGCATACAGCCCTCGGGGTTTTAGAGCTAGAAATAGCA
G5-3R	CCCGAGGGCTGTATGCTTGTTAACCAACCTGCGCCGACCCG
G6-5F	CCTTGAATCAGTCGATGGTCGTTTTAGAGCTAGAAATAGCA
G6-3R	GACCATCGACTGATTCAAGGTAACCAACCTGCGCCGACCCG
G8-MHY-5F	CTGTAATCCGAGAGAGCTGGGTTTTAGAGCTAGAAATAGCA
G8-MHY-3R	CCAGCTCTCTCGGATTACAGTAACCAACCTGCGCCGACCC
G9--CLA4-5F	TTCACACATAAGGTGCACGTGTTTTAGAGCTAGAAATAGCA
G9--CLA4-3R	ACGTGCACCTTATGTGTGAATAACCAACCTGCGCCGACCC
p-T1-pGPD-F	GTTGATGTGTGTTTAATTCAAGAATGAATATAGAG
p-T1-pGPD-R	GCCAACCCGGTCTCTGACGCAGTAGGATGTCCT
p-T1-pTEFIN-F	AGGACATCCTACTGCGTCAGAGACCGGGTTG
p-T1-pTEFIN-R	CTGCGGTTAGTACTGCAAAAAGTGCTGGT
p2-tpex20-pGPD	ACTCACTTCCCCATCCACACTTGTTGATGTGTGTTTAATTCA
p-T1-tPEX20-F	AAGTGTGGATGGGGAAGTGAGTGCCCGGT
p-T1-tlip2-F	CTTCTGTTCGGAATCAACCTCAAGGTTAACGGCCA
YL-p1-F	TACTTACTCAAGTACAAATAAATATCGAT
YL-p1-R	ACTATGAGAACGTGTCTAGCGAA
YL-P2-F	AATTCGACGACCTGAACACTCGGCGA
YL-P2-R	TGCGGCCGCGATTGAAACGCCTGA
YL-P3-F	AAAAAACTGTAGTAGTGTGGTGATGGA
YL-P3-R	AATTATTGCACAGGACACACACAAG
YL-P4-F	CATTTTCCCGTCATATCAAACACATC
YL-P4-R	CCGGCCAGGGGTAAGAGTGGA
YL-P5-F	TTGATATGGTGTAACAATGATAAACCAAGGC
YL-P5-R	GTTAGAAGCAATTGGAGAAGAAACGTTCAG
YL-P6-F	TAACTTTTTTCGTGACTCTGTTCTCCACGGTCAGGT
YL-P6-R	GTGAAGGAAATGCCTAAAACCTGAATTGAACGAAGC
P5-ACC1-F	CTTTTTGCAGTACTAACCGCAGATGCGACTGCAATTGAGGAC
P5-ACC1-R	TGAGGTTGATTCCGAACAGAAGTCACAACCCCTTGAGCAGCT
P5-PEX10-F	ACTTTTTGCAGTACTAACCGCAGATGTGGGGAAGTTCACATGCA
P5-PEX10-R	TTGAGGTTGATTCCGAACAGAAGTTATCTGATAGGCAACAAGTTCT
P5-tp-PEX10-F	ACTCACTTCCCCATCCACACTTTTATCTGATAGGCAACAAGTTCTGCT
P5-PEX10-PG-R	TTCTTGAATTAAACACACATCAACATGTGGGGAAGTTCACATGC
P1-CorcORS1-F	CTTTTTGCAGTACTAACCGCAGATGGGCTCTCTGGGTGATG
P1--CorcORS1-R	TGAGGTTGATTCCGAACAGAAGTTATCAAGGACATCGAAGCAC
P1--CorcUGT31-F	GCACTCACTTCCCCATCCACACTTTTATCACTCAGTGCCCTTGAG
P1-CorcUGT31-R	TCTTGAATTAAACACACATCAACATGACCGGAGAGTCTCCTGC
P1-CorcUGT31-F2	CTTTTTGCAGTACTAACCGCAGATGACCGGAGAGTCTCCTGC
P1-CorcUGT31-R2	CTTGAGGTTGATTCCGAACAGAAGTTATCACTCAGTGCCCTTGAGT
RdauORS-F	TCGCATCACCATCACCATCACGGATCCATGGCTCTAGTAAATCACCGAGAG
RdauORS-R	TTAAGCTTGGCTGCAGGTCGACCCTCACTTGAGCTTAGCAGTAG
RdelORS1-F	TCGCATCACCATCACCATCACGGATCCATGGCCCTCGTCAACCATC
RdelORS1-R	TTAAGCTTGGCTGCAGGTCGACCCTCACTTCAACTTGGTGGCGGGA
RgriORS1-F	TCGCATCACCATCACCATCACGGATCCATGGCTCTGGTCAACTACCGA
RgriORS1-R	TTAAGCTTGGCTGCAGGTCGACCCCTTGAGTTTTGTTCCAGGCACA
RsimORS1-F	TCGCATCACCATCACCATCACGGATCCATGATTGAGAAACGCTACATGC
RsimORS1-R	TTAAGCTTGGCTGCAGGTCGACCCCTTGAGTTTTGTTGTGGGCACT
VdarORS1-F	TCGCATCACCATCACCATCACGGATCCATGGCTAGCCTTAACGACGGTC
VdarORS1-R	TTAAGCTTGGCTGCAGGTCGACCCGTTTGTGGTAGGAACACTACGGA
VdarORS2-F	TCGCATCACCATCACCATCACGGATCCATGAACGACGGAGGAGAGAAAAT
VdarORS2-R	TTAAGCTTGGCTGCAGGTCGACCCAGCTGTCGGCACCGATCGCA
CorcORS1-F	TCGCATCACCATCACCATCACGGATCCATGGGTTCGCTGGGCGATGTG
CorcORS1-R	TTAAGCTTGGCTGCAGGTCGACCCTTATGGGCATCGGAGGACAACAGT
CorcORS2-F	TCGCATCACCATCACCATCACGGATCCATGAGTTCTTTGGGCGCT
CorcORS2-R	TTAAGCTTGGCTGCAGGTCGACCCTTATGGGCATCGGAGGACAACAGT
CorcORS3-F	TCGCATCACCATCACCATCACGGATCCATGGGTTCGCTGGGCGATGTG
CorcORS3-R	TTAAGCTTGGCTGCAGGTCGACCCTTATGGGCATCGGAGGACAACAGT
CorcUGT31-F	CAAATGGGTCGCGGATCCATGACGGGCGAATCTCCGGC
CorcUGT31-R	TCAGTGGTGGTGGTGGTGGTGCTCGAGTCTATTCAGTCCCCTTGAGCC
CorcUGT32-F	CAAATGGGTCGCGGATCCATGGGGTCCCTTGCCCAGC
CorcUGT32-R	TCAGTGGTGGTGGTGGTGGTGCTCGAGTTCAGCAACAGCTCCTCC
CorcUGT71-F	CAGCAAATGGGTCGCGGATCCATGGCGATTCCCAACCACAA
CorcUGT71-R	CAGTGGTGGTGGTGGTGGTGCTCGAGTCTATTTCCTAGAGTAGTAAC
CorcUGT17-F	CAGCAAATGGGTCGCGGATCCATGTGCTATTGTTGGAGTAAATCGGC
CorcUGT17-R	TCAGTGGTGGTGGTGGTGGTGCTCGAGTTTAATTCTGTTTGTTCTGCAG
CorcUGT29-F	AGCAAATGGGTCGCGGATCCATGGCCGGAAAAATGTCCACCAATC
CorcUGT29-R	TCAGTGGTGGTGGTGGTGGTGCTCGAGTCTAACATCGAGCTCGCCTGA
CorcUGT37-F	CAGCAAATGGGTCGCGGATCCATGGAATACTCGTCTCCTCTCCCACACA
CorcUGT37-R	TCAGTGGTGGTGGTGGTGGTGCTCGAGTTTAGGGAGACTTTGTACGT
P1-CorcORS1I256A-F	GGCTCAGATGGAGCCGCCGTCGGGAAACTTCGG
P1-CorcORS1I256A-R	CCGAAGTTTCCCGACGGCGGCTCCATCTGAGCC
P1-CorcORS1I256V-F	GGCTCAGATGGAGCCGTGGTCGGGAAACTTCGG
P1-CorcORS1I256V-R	CCGAAGTTTCCCGACCACGGCTCCATCTGAGCC
P1-CorcORS1F267Y-F	GAGGTGGGTCTCATGTACTCCCTCCAGCCCGA
P1-CorcORS1F267Y-F	TCGGGCTGGAGGGAGTACATGAGACCCACCTC
P1-CorcORS1F267A-F	GAGGTGGGTCTCATGGCCTCCCTCCAGCCCGA
P1-CorcORS1F267A-R	TCGGGCTGGAGGGAGGCCATGAGACCCACCTC
KU70-UP-F	GGCCCATAAAGTACGAGTACAGTACAC
KU70-UP-R	TTTCAAAAAGCGGCGGTTCGTG
KU70-DW-F	ACTTCGTATAATGTATGCTATACGAAGTTATCTAGGGAGGCACATCTAAACGAATAACG
KU70-DW-R	GAGCTGAAGTGAACGACCAAGAC
Cas9-F	CGAAACACGAACCACGAACCGCCGCTTTTTGAAAAGAGACCGGGTTGGCGGC
Cas9-R	TTATAACTTCGTATAGCATACATTATACGAAGTTATGAATTCGGACACGGGCATCTCAC
hygR-F	ATAACTTCGTATAATGTATGCTATACGAAGTTATAAGGAGTTTGGCGCCCG
HygR-R	ATAACTTCGTATAGCATACATTATACGAAGTTATCGAGCGTCCCAAAACCTTCTC
