# Supplementary material for: Production of the antidepressant orcinol glucoside in Yarrowia lipolytica with yields over 6,400-fold higher than plant extraction
Source: PLoS Biol. 2023 Jun 6;21(6):e3002131. doi: 10.1371/journal.pbio.3002131 (PMC10243626; doi:10.1371/journal.pbio.3002131)
Supplement: S2 Table — (XLS) [file pbio.3002131.s017.xls]

## Sheet: Sheet1
S2 Table. Plasmids used in this study.
Plasmids	Relevant characteristics	Source
pMD-19T	AmpR	GENEWIZ
pgRNA-YL	pNat-YLgRNA	This study
P1-(tLIP2-tPEX20)	pMD-19T, AmpR, tLIP2, tPEX20 Homologous arm Ku80-UP and KU80-DN	This study
P2-(tLIP2-tPEX20)	pMD-19T, AmpR, tLIP2, tPEX20, Homologous arm IntC2-UP and IntC2-DN	This study
P3-(tLIP2-tPEX20)	pMD-19T, AmpR, tLIP2, tPEX20, Homologous arm IntC3-UP and IntC3-DN	This study
P4-(tLIP2-tPEX20)	pMD-19T, AmpR, tLIP2, tPEX20, Homologous arm IntD1-UP and IntD1-DN	This study
P5-(tLIP2-tPEX20)	pMD-19T, AmpR, tLIP2, tPEX20, Homologous arm IntE1-UP and IntE1-DN	This study
P6-(tLIP2-tPEX20)	pMD-19T, AmpR, tLIP2, tPEX20, Homologous arm IntE3-UP and Int E3-DN	This study
G1	pNat-YLgRNA_KU80	This study
G2	pNat-YLgRNA_IntC2	This study
G3	pNat-YLgRNA_IntC3	This study
G4	pNat-YLgRNA_IntD1	This study
G5	pNat-YLgRNA_IntE1	This study
G6	pNat-YLgRNA_IntE3	This study
G8	pNat-YLgRNA_MHY1	This study
G9	pNat-YLgRNA_CLA4	This study
P1-RdauORS	P1 vector, pTEFIN-RdauORS-tLIP2	This study
P1-RdelORS1	P1 vector, pTEFIN-RdelORS1-tLIP2	This study
P1-CorcORS1	P1 vector, pTEFIN-CorcORS1-tLIP2	This study
P5-ACC1	P5 vector, pTEFIN-ACC1-tLIP2	This study
P5-PEX10	P5 vector, pTEFIN-PEX10-tLIP2	This study
P5-ACC1-PEX10	P5 vector, pTEFIN-ACC1-tLIP2/pGPD-PEX10-tPEX20	This study
P1-CorcORS1-CorcUGT31	P1 vector, pTEFIN-CorcORS1-tLIP2/pGPD-CorcUGT21-tPEX20	This study
P2-CorcORS1-CorcUGT31	P2 vector, pTEFIN-CorcORS1-tLIP2/pGPD-CorcUGT21-tPEX20	This study
P2-CorcORS1	P2 vector, pTEFIN-CorcORS1-tLIP2	This study
P2-CorcUGT21	P2 vector, pTEFIN-CorcUGT21-tLIP2	This study
P3CorcORS1-CorcUGT31	P3 vector, pTEFIN-CorcORS1-tLIP2/pGPD-CorcUGT21-tPEX20	This study
P3-CorcORS1	P3 vector, pTEFIN-CorcORS1-tLIP2	This study
P3-CorcUGT31	P3 vector, pTEFIN-CorcUGT21-tLIP2	This study
P4-CorcORS1-CorcUGT31	P4 vector, pTEFIN-CorcORS1-tLIP2/pGPD-CorcUGT21-tPEX20	This study
P4-CorcORS1	P4 vector, pTEFIN-CorcORS1-tLIP2	This study
P4CorcUGT31	P4 vector, pTEFIN-CorcUGT21-tLIP2	This study
P6-CorcORS1-CorcUGT31	P6 vector, pTEFIN-CorcORS1-tLIP2/pGPD-CorcUGT21-tPEX20	This study
P6-CorcORS1	P6 vector, pTEFIN-CorcORS1-tLIP2	This study
P6-CorcUGT31	P6 vector, pTEFIN-CorcUGT21-tLIP2	This study
pQE-80L-RdauORS	pQE-80L vector, T7 promoter-RdauORS-T7 terminator	This study
pQE-80L-RdelORS1	pQE-80L vector, T7 promoter-RdelORS1-T7 terminator	This study
pQE-80L-RgriORS1	pQE-80L vector, T7 promoter-RgriORS1-T7 terminator	This study
pQE-80L-RsimORS1	pQE-80L vector, T7 promoter-RsimORS1-T7 terminator	This study
pQE-80L-VdarORS1	pQE-80L vector, T7 promoter-VdarORS1-T7 terminator	This study
pQE-80L-VdarORS2	pQE-80L vector, T7 promoter-VdarORS2-T7 terminator	This study
pQE-80L-CorcORS1	pQE-80L vector, T7 promoter-CorcORS1-T7 terminator	This study
pQE-80L-CorcORS2	pQE-80L vector, T7 promoter-CorcORS2-T7 terminator	This study
pQE-80L-CorcORS3	pQE-80L vector, T7 promoter-CorcORS3-T7 terminator	This study
pET-28a-CorcUGT31	pET-28a vector, T7 promoter-CorcUGT31-T7 terminator	This study
pET-28a-CorcUGT32	pET-28a vector, T7 promoter-CorcUGT32-T7 terminator	This study
pET-28a-CorcUGT71	pET-28a vector, T7 promoter-CorcUGT71-T7 terminator	This study
pET-28a-CorcUGT17	pET-28a vector, T7 promoter-CorcUGT17-T7 terminator	This study
pET-28a-CorcUGT29	pET-28a vector, T7 promoter-CorcUGT29-T7 terminator	This study
pET-28a-CorcUGT37	pET-28a vector, T7 promoter-CorcUGT37-T7 terminator	This study
P1-CorcORS1I256A	P1 vector, pTEFIN-CorcORS1I256A-tLIP2	This study
P1-CorcORS1I256V	P1 vector, pTEFIN-CorcORS1I256V-tLIP2	This study
P1-CorcORS1F267Y	P1 vector, pTEFIN-CorcORS1F267Y-tLIP2	This study
P1-CorcORS1F267A	P1 vector, pTEFIN-CorcORS1F267A-tLIP2	This study
