# Supplementary material for: Production of the antidepressant orcinol glucoside in Yarrowia lipolytica with yields over 6,400-fold higher than plant extraction
Source: PLoS Biol. 2023 Jun 6;21(6):e3002131. doi: 10.1371/journal.pbio.3002131 (PMC10243626; doi:10.1371/journal.pbio.3002131)
Supplement: S3 Table — (XLS) [file pbio.3002131.s018.xls]

## Sheet: Sheet1
S3 Table. Strains used in this study.
Strains	Relevant characteristics	Source
W29	Wild-type strain W29 (ATCC20460)	This study
DMT	F-; φ80; lac Z∆M15; ∆ (lacZYA-argF) U169; recA1; endA1; hsdR17mK+) phoA; (rK-, supE44; thi -1; gyrA96; relA1; tonA	TransGen
YL0	W29 (MATa ku70∆::PrTEF1-cas9-TTef12::PrGPD-hyg-TLip2)	This study
YL-G1	YL0 Ku80:: pTEFIN-CorcORS1-tLIP2/pGPD-CorcUGT31-tPEX20	This study
YL-G2	YL-G1 IntE_1:: pTEFIN-ACC1-tLIP2	This study
YL-G3	YL-G1 IntE_1:: pTEFIN-PEX10-tLIP2	This study
YL-G4	YL-G1 IntE_1:: pTEFIN-ACC1-tLIP2/pGPD-PEX10-tPEX20	This study
YL-G5	YL-G1 IntC_2:: pTEFIN-CorcORS1-tLIP2	This study
YL-G6	YL-G1 IntC_2:: pTEFIN-CorcUGT31-tLIP2	This study
YL-G7	YL-G1 IntC_2:: pTEFIN-CorcORS1-tLIP2/pGPD-CorcUGT31-tPEX20	This study
YL-G8	YL-G5 IntC_3:: pTEFIN-CorcORS1-tLIP2	This study
YL-G9	YL-G7 IntC_3:: pTEFIN-CorcUGT31-tLIP2	This study
YL-G10	YL-G7 IntC_3:: pTEFIN-CorcORS1-tLIP2/pGPD-CorcUGT31-tPEX20	This study
YL-G11	YL-G10 IntD_1:: pTEFIN-CorcUGT31-tLIP2	This study
YL-G12	YL-G10 IntD_1:: pTEFIN-CorcORS1-tLIP2/pGPD-CorcUGT31-tPEX20	This study
YL-G13	YL-G12 IntE_3:: pTEFIN-CorcUGT31-tLIP2	This study
YL-G14	YL-G12 IntE_3::pTEFIN-CorcORS1-tLIP2/pGPD-CorcUGT31-tPEX20	This study
YL-G15	YL-G12△MHY1	This study
YL-G16	YL-G12△CLA4	This study
YL-G17	YL-G12△MHY1△CLA4	This study
YL-S1	YL0 Ku80:: pTEFIN-RdauORS1-tLIP2	This study
YL-S2	YL0 Ku80:: pTEFIN-RdelORS2-tLIP2	This study
YL-S3	YL0 Ku80:: pTEFIN-CorcORS1-tLIP2	This study
YL-S4	YL0 Ku80:: pTEFIN-CorcORS1I256A-tLIP2	This study
YL-S5	YL0 Ku80:: pTEFIN-CorcORS1I256V-tLIP2	This study
YL-S6	YL0 Ku80:: pTEFIN-CorcORS1F267Y-tLIP2	This study
YL-S7	YL0 Ku80:: pTEFIN-CorcORS1F267A-tLIP2	This study
EC-M1	M15-pQE-80L-RdauORS	This study
EC-M2	M15-pQE-80L-RdelORS1	This study
EC-M3	M15-pQE-80L-RgriORS1	This study
EC-M4	M15-pQE-80L-RsimORS1	This study
EC-M5	M15-pQE-80L-CorcORS1	This study
EC-M6	M15-pQE-80L-CorcORS2	This study
EC-M7	M15-pQE-80L-CorcORS3	This study
EC-M9	M15-pQE-80L-VdarORS1	This study
EC-M10	M15-pQE-80L-VdarORS2	This study
EC-P1	BL21(DEC)-pET-28a-CorcUGT31	This study
EC-P2	BL21(DEC)-pET-28a-CorcUGT32	This study
EC-P3	BL21(DEC)-pET-28a-CorcUGT71	This study
EC-P4	BL21(DEC)-pET-28a-CorcUGT17	This study
EC-P5	BL21(DEC)-pET-28a-CorcUGT29	This study
EC-P6	BL21(DEC)-pET-28a-CorcUGT37	This study
