# Supplementary material for: Production of the antidepressant orcinol glucoside in Yarrowia lipolytica with yields over 6,400-fold higher than plant extraction
Source: PLoS Biol. 2023 Jun 6;21(6):e3002131. doi: 10.1371/journal.pbio.3002131 (PMC10243626; doi:10.1371/journal.pbio.3002131)
Supplement: S4 Table — (XLS) [file pbio.3002131.s019.xls]

## Sheet: Sheet1
S4 Table. Codon-optimized genes for Y. lipolytica used in this study.
Synthetic gene	Sequences
CorcORS1	ATGGGCTCTCTGGGTGATGTCATTCCGCGACAGGAGAAGGCTGCCGGTATGGCTGCCGTATTAGGAATCGGTACTGCCACCCCTCCCTATGTGGTCGAGCAGTCGAGTTTCCCCGACTACTACTTTCGGGTTACCAATAGCGAGCACATGTCTGAGCTTAAGCACAAGTTCATCAGACTGTGTGACAAGTCCAAGATCCGAAAGCGTCATATGTGCCTGACGGAACAGATGCTGGCTGAAAACCCCAGCATGGCCGCCTACAGAGCTCCTTCCTTGGACGCACGGCAAGAGCTGCTCGACGTTGAGGTCCCCCGACTCGGTGCTGAGGCTGCAGAAAAGGCCATTGCCGACTGGGGCCGTCCCAAGAGCGATCTCACACATCTGATTTTCTGCTCCTCA…
CorcUGT31	ATGACCGGAGAGTCTCCTGCCGAAGGCTCTGTTGTGCTTTACCCCTCTCCGGGCATGGGTCATCTCGTGTCCATGATCGAGTTGGCCAAGCTGCTCCTCATCCAGGGCTTGCCGGTCACGGTCATAATTGTGGAGCCTCACTACAACACCGGTTCCACAGCTCCCTTCATTGCCCGTGTGTCGGCCGCCAACCCAAGCATTGCTTTCAACCGGCTTCCACCCGTGGTTTCTCTCCCCCCCAACCCGTCTCCCCACCACGAGGCATTGGCGTTTGATCTCCTTCGCTTGTGCAACCCCGGTCTCAAGGACTTTTTGGCTTCTTCCTCCCCTAGAGCTCTTGTCATTGACGGCTTCTGCGGGTTTGCTCTTGACGTGGCAGCAGAACTCGGGCTTCCCACC…
RdauORS	ATGGCTCTAGTAAATCACCGAGAGAACGTGAAGGGACGGGCTCAGATTCTAGCAATTGGCACTGCCAACCCCAAGAATTGCTTCCGACAGGTTGACTACCCTGACTACTACTTTCGGGTCACCAAGTCGGACCACTTGATTGACCTCAAAGCAAAGTTCAAGCGAATGTGTGAGAAATCCATGATCGAGAAACGCTACATGCACGTCAACGAGGAGATTCTGGAGCAAAATCCCAGCATGAACCATGGTGGAGAAAAGATGGTCTCTTCTCTTGATGTGCGTCTTGACATGGAGATCATGGAAATTCCCAAGCTTGCCGCTGAGGCCGCTACAAAGGCCATGGACGAATGGGGCCAACCTAAATCGCGAATCACCCATCTAGTCTTCCACTCGACTCTG…
RdelORS1	ATGGCCCTCGTCAACCATCGAGAGAACATGAAGGGGCGTGCTCAGATTCTAGCAATCGGAACCGCCAACCCGAAGAACTGCTTCCGACAGGCCGACTACCCCGACTATTACTTCCGAGTCGCCAAGAGCGATCACCTCATCGATCTGAAGGCCAAGTTCAAGCGAATGTGTGAGAAATCTATGATCGAGAAGAGATACATGCACGTCAACGAGGAGATTCTGGAACAGAACCCCTCTATGAACCACGGCGGAGAAAAGATGGCATCATCATTGGATGTCCGATTGGACATGGAGATTATGGAAATCCCTAAACTCGGAGCTGAGGCAGCCACCAAAGCCATGGACGAGTGGGGTCAGCCTAAGAGTAGAATCACTCATCTGGTCTTCCATTCGACTCTC…
