# Supplementary material for: Production of the antidepressant orcinol glucoside in Yarrowia lipolytica with yields over 6,400-fold higher than plant extraction
Source: PLoS Biol. 2023 Jun 6;21(6):e3002131. doi: 10.1371/journal.pbio.3002131 (PMC10243626; doi:10.1371/journal.pbio.3002131)
Supplement: S5 Table — (XLS) [file pbio.3002131.s020.xls]

## Sheet: Sheet1
S5 Table. The FPKM analysis of 71 UGTs from C. orchioides.
UGT_ID	FKPM_Leaf1	FKPM_Leaf2	FKPM_Leaf3	FKPM_Root1	FKPM_Root2	FKPM_Root3
CorcUGT01	39.914	41.805	34.034	38.656	33.161	43.167
CorcUGT02	19.085	17.314	12.974	32.406	17.377	50.33
CorcUGT03	3.391	1.433	3.144	9.895	0.779	6.725
CorcUGT04	17.305	10.245	20.885	14.563	33.694	5.566
CorcUGT05	9.28	7.499	7.832	12.64	10.426	7.468
CorcUGT06	23.381	2.547	10.585	49.163	3.885	39.132
CorcUGT07	12.294	38.192	13.524	5.816	3.668	5.792
CorcUGT08	53.907	83.918	16.075	10.353	1.711	14.875
CorcUGT09	8.029	2.955	6.278	3.658	1.899	6.475
CorcUGT10	24.244	27.179	19.644	1.023	0.063	0.294
CorcUGT11	11.862	18.299	14.066	7.589	10.265	9.301
CorcUGT12	28.057	27.484	21.982	10.12	8.869	6.853
CorcUGT13	12.635	13.185	10.271	0	0.128	0
CorcUGT14	4.768	5.235	4.98	20.21	10.301	9.169
CorcUGT15	9.965	12.388	6.888	3.677	1.343	3.314
CorcUGT16	16.106	10.108	13.918	32.159	9.035	22.703
CorcUGT17	16.005	12.304	17.182	68.263	83.409	84.19
CorcUGT18	3.964	0.932	2.624	2.533	1.205	1.957
CorcUGT19	16.106	33.263	11.942	7.027	14.657	3.763
CorcUGT20	16.511	21.748	12.533	10.035	2.497	5.704
CorcUGT21	3.054	0.786	2.345	4.139	3.162	5.997
CorcUGT22	263.895	124.535	202.092	126.271	75.616	98.423
CorcUGT23	27.427	44.559	21.662	44.637	59.724	24.54
CorcUGT24	12.301	9.857	8.582	0.508	0.343	0.708
CorcUGT25	39.289	50.359	25.871	29.52	57.959	26.262
CorcUGT26	13.267	59.392	4.449	0.778	0.415	0.227
CorcUGT27	6.657	11.179	7.268	8.674	27.116	9.929
CorcUGT28	12.722	8.631	3.57	11.63	1.409	6.296
CorcUGT29	6.797	4.581	5.582	13.485	9.819	12.148
CorcUGT30	1.13	0.616	0.689	40.31	86.232	32.405
CorcUGT31	5.962	6.188	5.401	41.657	32.198	42.81
CorcUGT32	4.442	4.972	3.039	37.489	27.679	23.071
CorcUGT33	14.87	43.085	7.722	1.554	2.346	1.435
CorcUGT34	27.397	19.124	29.953	21.301	5.714	22.05
CorcUGT35	10.678	5.466	16.835	6.435	2.639	6.835
CorcUGT36	20.473	30.408	13.844	22.645	16.049	25.176
CorcUGT37	11.371	15.009	5.453	42.775	55.6	6.149
CorcUGT38	0.042	0	0.068	89.362	21.124	142.969
CorcUGT39	15.205	26.137	10.047	32.375	86.809	16.383
CorcUGT40	27.364	11.557	34.929	50.496	15.993	36.124
CorcUGT41	3.661	2.702	1.307	12.403	5.719	28.039
CorcUGT42	3.249	2.69	3.547	10.041	3.947	4.678
CorcUGT43	7.77	2.689	9.621	14.265	8.839	16.126
CorcUGT44	9.399	0.332	5.624	4.235	4.186	8.9
CorcUGT45	42.438	45.649	12.501	35.354	10.724	32.772
CorcUGT46	0.645	0.293	0.918	2.214	22.426	1.864
CorcUGT47	22.049	2.413	6.202	1.591	0.7	1.376
CorcUGT48	1.647	0.556	2.366	5.959	1.976	8.007
CorcUGT49	2.432	2.166	1.888	4.344	3.46	3.833
CorcUGT50	3.27	6.141	2.063	24.822	232.019	18.935
CorcUGT51	0	2.636	0	0	3.617	0
CorcUGT52	73.084	31.279	40.829	28.919	18.297	33.652
CorcUGT53	1.54	0.646	2.359	2.882	2.601	4.244
CorcUGT54	0.786	1.578	0	5.722	2.67	3.608
CorcUGT55	18.477	10.124	12.959	41.185	7.483	12.86
CorcUGT56	9.511	6.687	17.909	13.756	2.186	12.925
CorcUGT57	16.349	17.77	5.246	3.285	3.053	3.032
CorcUGT58	4.881	8.711	4.663	12.295	14.054	9.029
CorcUGT59	45.166	53.349	58.321	3.085	8.237	1.039
CorcUGT60	0.262	4.496	0.427	18.292	166.755	12.213
CorcUGT61	0	0	0.061	2.592	0	6.126
CorcUGT62	11.53	50.994	6.541	58.212	76.894	28.285
CorcUGT63	22.774	16.964	15.277	32.935	29.942	19.231
CorcUGT64	1.83	1.04	1.346	0.863	0.556	0
CorcUGT65	0.531	0	0.791	1.096	0.847	0.841
CorcUGT66	16.839	23.167	11.585	0.262	0.661	0
CorcUGT67	14.117	12.348	9.574	27.114	21.395	24.669
CorcUGT68	20.82	0	20.811	0.392	0	0.375
CorcUGT69	4.519	3.184	6.695	6.079	4.399	3.896
CorcUGT70	5.412	4.643	1.301	1.416	2.942	2.751
CorcUGT71	52.394	32.343	65.789	104.752	147.712	51.32
