# Supplementary material for: Production of the antidepressant orcinol glucoside in Yarrowia lipolytica with yields over 6,400-fold higher than plant extraction
Source: PLoS Biol. 2023 Jun 6;21(6):e3002131. doi: 10.1371/journal.pbio.3002131 (PMC10243626; doi:10.1371/journal.pbio.3002131)
Supplement: S1 Data — (XLSX) [file pbio.3002131.s021.xlsx]

## Sheet: Sheet1
Fig 1c. Raw data of orcinol and OG in the roots and leaves of C. orchioides.
		GroupA			GroupB
		OG(mg/g)			Orcinol(mg/g)
	Title	A:1	A:2	A:3	B:1	B:2	B:3
	Root	0.14	0.13	0.13	0.02	0.01	0.02
	Leaf	0.05	0.03	0.05	0.04	0.03	0.03
Fig 2c. Raw data of orcinol and TAL production catalyzed by different ORSs in shake flask fermentation.
		GroupA			GroupB
		TAL(mg/L)			Orcinol(mg/L)
	Strain	A:1	A:2	A:3	B:1	B:2	B:3
	YL-S1	5.41	7.66	5.4	40.68	51.33	38.28
	YL-S2	11.28	10.3	13.24	72.81	64.21	82.03
	YL-S3	42.03	38.37	40.79	430.69	428.69	433.79
Fig 2d. Raw data of orcinol and TAL produced by engineered strains YL-S3 to YL-S7 in shake flask fermentation.
		GroupA			GroupB
		TAL(mg/L)			Orcinol(mg/L)
	strain	A:1	A:2	A:3	B:1	B:2	B:3
	YL-S3	50.95	46.31	47.14	415.41	383.25	388.21
	YL-S4	24.97	21	22.48	0	0	0
	YL-S5	90.93	91.54	88.52	239.57	236.93	241.15
	YL-S6	37.31	32.24	33.59	244.86	239.44	250.41
	YL-S7	1.7	1.58	1.46	0	0	0
Fig 4b. Raw data of evaluation of OG, TAL and orcinol produced by engineered strains YL-G1 to YL-G4 in shake flask fermentation.
		GroupA			GroupB			GroupC			GroupD
		OG(g/L)			TAL(g/L)			Orcinol(g/L)			OD600
	Strain	A:1	A:2	A:3	B:1	B:2	B:3	C:1	C:2	C:3	D:1	D:2	D:3
	YL-G1	0.45	0.43	0.45	0.05	0.05	0.05	0.14	0.16	0.16	10.9	11.04	10.8
	YL-G2	0.22	0.22	0.27	0.03	0.03	0.03	0.17	0.17	0.19	8.56	9.72	10.1
	YL-G3	0.45	0.45	0.43	0.05	0.05	0.05	0.15	0.12	0.16	9.7	9.96	11.38
	YL-G4	0.29	0.23	0.26	0.03	0.03	0.03	0.16	0.15	0.18	9.88	10.14	10.24
Fig 4c. Raw data of effect of the integration of additional copies of the heterologous pathway on the product titer.
		GroupA			GroupB			GroupC			GroupD
		OG(g/L)			TAL(g/L)			Orcinol(g/L)			OD600
	Strain	A:1	A:2	A:3	B:1	B:2	B:3	C:1	C:2	C:3	D:1	D:2	D:3
	YL-G1	0.45	0.43	0.45	0.05	0.05	0.05	0.14	0.16	0.16	10.9	11.04	10.8
	YL-G5	0.68	0.63	0.67	0.1	0.09	0.09	0.42	0.37	0.4	9.64	10.18	8.94
	YL-G6	0.49	0.44	0.49	0.04	0.04	0.04	0.03	0.03	0.03	9.36	10.14	8.5
	YL-G7	0.89	0.91	0.91	0.09	0.09	0.07	0.18	0.17	0.17	8.68	9.16	9.52
	YL-G8	0.65	0.6	0.6	0.21	0.19	0.2	1.21	1.07	1.17	7.9	7.82	8.32
	YL-G9	0.98	1.05	0.88	0.09	0.09	0.08	0.06	0.09	0.05	7.46	7.24	8.22
	YL-G10	1.56	1.52	1.56	0.13	0.16	0.18	0.31	0.4	0.32	7.58	7.26	6.66
	YL-G11	1.87	1.86	1.87	0.17	0.18	0.19	0.1	0.12	0.17	7.14	6.56	6.28
	YL-G12	2.12	2.33	2.33	0.24	0.23	0.22	0.31	0.19	0.2	6.28	6.34	7.06
	YL-G13	1.88	2	2.16	0.19	0.21	0.19	0.22	0.23	0.18	6.34	6.28	6.14
	YL-G14	1.89	1.88	2.14	0.21	0.19	0.24	0.34	0.23	0.14	5.3	5.4	5.16
Fig 5a. Raw data of shake flask fermentation of engineered strain YL-G12 in different media.
		GroupA			GroupB			GroupC			GroupD
		OG(g/L)			TAL(g/L)			Orcinol(g/L)			OD600
	Media	A:1	A:2	A:3	B:1	B:2	B:3	C:1	C:2	C:3	D:1	D:2	D:3
	YNB	2.12	2.13	2.38	0.25	0.25	0.25	0.36	0.33	0.27	6.5	6.56	5.82
	MM	1.08	1.15	1.11	0.08	0.09	0.08	0.07	0.07	0.08	14.38	14.06	13.88
	YPD	0.68	0.76	0.73	0.42	0.42	0.43	0	0	0	25	26.52	25.52
Fig 5b. Raw data of OG, TAL and orcinol production of engineered strain YL-G12 in fed-batch fermentation.
		GroupA			GroupB			GroupC			GroupD			Groupe			GroupF
		Glu(g/L)			DCW(g/L)			OG(g/L)			TAL(g/L)			Orcinol(g/L)			OD600
	Time	A:1	A:2	A:3	B:1	B:2	B:3	C:1	C:2	C:3	D:1	D:2	D:3	E:1	E:2	E:3	F:1	F:2	F:3
	0h	40	40	40	0	0	0	0	0	0	0	0	0	0	0	0	0	0	0
	12h	32	30.8	31.2	1	1	1	0.186984	0.192007	0.183636	0.0104148	0.0108502	0.0100156	0	0	0	6.06	6.12	6.14
	24h	4.6	4.6	4.8	16	16	16	0.988756	0.992104	0.987416	0.0617629	0.0606742	0.0605291	0	0	0	35.4	35.16	35.2
	36h	0.06	0.06	0.07	30	30	30	4.55894	4.52813	4.26628	0.272381	0.271583	0.279131	0	0	0	102	101.6	102.2
	48h	0.1	0.09	0.09	36	37	36	8.81088	8.90598	8.94884	0.684545	0.677868	0.672497	0.294533	0.301701	0.300858	135	125	125.4
	60h	0.2	0.18	0.8	43	41	40	15.9087	15.4466	16.0506	1.41075	1.44878	1.42613	0.51738	0.521596	0.553644	153.8	152.8	153.6
	72h	0.27	0.28	0.29	43	42	43	23.2633	22.161	22.0753	2.47429	2.52219	2.54324	0.992195	0.979544	0.938219	150.2	148.6	150.4
	84h	0.4	0.39	0.38	45	45	45	29.8037	31.131	27.9373	3.60678	3.4847	3.43579	0.960147	0.939906	1.04627	156.4	155.6	154.8
	90h	0.37	0.37	0.35	45	46	45	34.6293	33.0388	35.9805	3.84984	3.84113	3.98265	0.91871	0.929252	0.948228	159.2	145	150.4
	96h	0.5	0.49	0.48	47	47	48	36.3258	37.9652	39.1492	4.00218	4.19872	4.16359	1.34174	1.39909	1.37717	162.4	161.6	158.2
	108h	0.6	0.63	0.6	50	51	54	44.764	42.1709	43.4327	4.63011	4.67221	4.63011	1.97258	1.99282	1.95065	153.2	169	174.8
S11 Fig. Raw data of extracellular and intracellular distributions of OG, TAL and orcinol.
		GroupA			GroupB			GroupC
		OG(mg/L)			TAL(mg/L)			Orcinol(mg/L)
		A:1	A:2	A:3	B:1	B:2	B:3	C:1	C:2	C:3
	Extracellular	408.83	429.91	414.74	52.8556	44.1926	47.322	213.529	162.948	195.966
	Intracellular	18.9822	14.2751	21.9073	1.87475	1.31631	2.16847	16.2658	15.4646	17.3411
S12 Fig. Raw data of effects of different concentrations of OG on W29 strain growth.
		GroupA
		OD600
		A:1	A:2	A:3
	W29	12.54	11.82	12.12
	DMSO	12.02	12.84	12.24
	1mM OG	13.06	12.18	12.68
	3mM OG	13.84	13.46	12.2
	5mM OG	12.3	12.98	11.96
	7mM OG	12.72	11.92	12.14
	10mM OG	12.34	12.38	12.16
S14 Fig. Raw data of shake flask fermentation of engineered strains YL-G12, YL-G15, YL-G16, YL-G17
		GroupA			GroupB			GroupC			GroupD
		OG(g/L)			TAL(g/L)			Orcinol(g/L)			OD600
	Strain	A:1	A:2	A:3	B:1	B:2	B:3	C:1	C:2	C:3	D:1	D:2	D:3
	YL-G12	2.29	2.32	2.1	0.25	0.23	0.19	0.14	0.22	0.21	5.36	5.4	5.82
	YL-G15	2.13	2.23	2.1	0.24	0.31	0.24	0.32	0.26	0.05	6.2	5.86	5.3
	YL-G16	2.29	2.05	2.21	0.25	0.23	0.22	0.23	0.28	0.24	5.68	5.9	5.68
	YL-G17	2.18	2.3	2.37	0.24	0.2	0.23	0.25	0.13	0.17	5.38	6.62	5.36
